# Supplementary material for: Nuclear Smad6 promotes gliomagenesis by negatively regulating PIAS3-mediated STAT3 inhibition
Source: Nat Commun. 2018 Jun 27;9:2504. doi: 10.1038/s41467-018-04936-9 (PMC6021382; doi:10.1038/s41467-018-04936-9)
Supplement: Supplementary file 3 — Supplementary Data 1 [file 41467_2018_4936_MOESM3_ESM.xlsx]

## Sheet: Sheet1
Supplementary Data 1. Clinical pathological information of Gliomas
No.	Overall survival (1=death, 0=alive)	Disease specific survival in days	Gender	Age	Clinical staging (WHO 07 Edition)	IRS of Smad6	IRS of PIAS3
1	1	1509	male	59	II	4.25	0
2	1	2483	male	75	II	2.5	7
3	0	2741	female	42	II	3	8
4	0	2477	male	63	II	3.5	1
5	1	807	female	47	II	1	3
6	1	1264	male	56	II	6	2
7	0	1383	female	50	II	6.75	1
8	0	1162	male	38	II	3.5	2
9	0	929	male	64	II	2.5	2
10	0	1020	male	60	III	5.25	1
11	0	67	male	72	III	7	2.5
12	1	442	female	20	III	6	2
13	0	665	male	61	III	5.25	1
14	1	382	male	77	III	6	2.5
15	0	874	male	63	III	3	8.5
16	1	1203	female	71	III	8.5	1.5
17	0	1164	female	40	III	2.5	8
18	1	1295	male	53	III	6	1
19	0	1641	male	41	III	0.5	3
20	1	1144	female	49	III	5.25	2.5
21	1	2087	female	57	III	3	0
22	1	2360	female	54	III	4.5	2
23	1	2574	male	62	III	4.5	2
24	1	3029	male	82	III	5.25	2
25	1	3151	male	68	III	3.5	7
26	0	604	male	37	III	6	2
27	0	925	male	36	III	6.75	2
28	1	838	male	59	III	7	1.5
29	1	657	female	32	III	9	3.5
30	0	1533	female	43	III	2	1
31	1	138	female	32	III	7	1
32	0	2505	male	48	III	6	7
33	1	2452	female	79	III	7	1
34	1	2633	female	67	III	6	2
35	0	2946	female	39	III	3	8
36	1	199	male	78	IV	7.5	2
37	1	3090	male	61	IV	2.5	1
38	1	1172	male	37	IV	3	1
39	1	2605	female	60	IV	7	2
40	1	2360	female	58	IV	3.5	1
41	1	2240	male	78	IV	3	8.5
42	1	838	male	57	IV	6	1
43	1	1295	female	61	IV	7	2.5
44	1	838	female	61	IV	2.5	0
45	1	2695	male	49	IV	10.5	2
46	1	2240	female	66	IV	3	8.5
47	1	1295	female	61	IV	2	3.5
48			male	55	IV	3.5	1
49	1	930	male	71	IV	3.5	1
50	1	899	female	55	IV	3	7
51	1	779	male	47	IV	7.5	1
52	1	1022	male	50	IV	3	2
53			female	40	IV	2	2
54	1	382	female	47	IV	7	1.5
55			male	38	IV	3	2
56			female	78	IV	7.5	1.5
57	1	48	female	67	IV	11	1
58	0	756	female	56	IV	3	7
59			female	69	IV	8.5	2
60			male	41	IV	7	2.5
61	1	229	male	63	IV	3	1.5
62	0	330	female	64	IV	3.5	1
63			female	48	IV	2.5	2
64	0	288	female	69	IV	8	2.5
65	0	104	female	32	IV	3.5	1
66	0	76	male	58	IV	2.5	3.5
67	0	72	male	66	IV	2.5	1
68	0	61	female	56	IV	3.5	12
69	1	3313	male	56	IV	1	4
70	0	44	male	81	IV	0	4
71	1	379	male	58	IV	8.5	1.5
72	1	791	male	70	IV	12	1
73	1	381	female	42	IV	12	2
74	0	874	male	57	IV	2	8
75	1	137	female	69	IV	6.5	3.5
76			male	50	IV	10.5	1
77			female	61	IV	7	3
78	0	916	male	68	IV	2.5	8.5
79	1	255	female	37	IV	3	1
80			male	49	IV	0.5	0
81			female	57	IV	8.5	0
82			female	74	IV	2.5	8
83			male	72	IV	3.5	1
84	1	598	male	73	IV	12	3.5
85	1	417	male	49	II	7	2.5
86	0	811	male	56	II	8.5	2.5
87	1	963	male	36	II	4	2
88			male	69	II	2.5	3
89			female	64	II	8	1.5
90			female	50	II	8.5	2.5
91			male	49	II	4	3
92			female	59	II	7	1
93	1	74	male	51	II	4	2.5
94	1	121	male	41	III	8	0
95			female	65	III	7	3
96			male	45	III	7	3.5
97			male	46	III	10	0
98			male	69	III	4	1.5
99			male	68	III	4	1
100			male	1	III	6	1.5
101			female	60	III	4	2.5
102			female	74	III	5	3
103			female	42	III	2	9
104			female	47	III	4	2.5
105			female	48	III	12	6
106			male	53	III	7	3
107			male	40	III	8	2.5
108			female	69	III	4	4
109			male	34	III	7	2.5
110	1	598	male	73	IV	8.5	5
111	1	177	female	60	IV	7.5	2
112	1	205	female	50	IV	9	2.5
113	1	63	male	69	IV	9	2
114	1	727	female	62	IV	9	2.5
115	0	188	female	52	IV	3.5	2.5
116	0	33	male	48	IV	10.5	0
117	1	295	male	40	IV	2.5	3
118			male	75	IV	9	2
119			male	62	IV	10	1
120	0	336	female	42	IV	6	2.5
121	1	532	female	52	IV	12	0
122	1	373	female	71	IV	4	0
123	1	312	male	57	IV	9	1.5
124			female	69	IV	10	1.5
125			female	65	IV	12	2
126			male	70	IV	10	2.5
127			male	20	IV	8	2.5
128	1	1629	male	78	IV	3.5	0
129			female	36	IV	7.5	1.5
130	1	838	male	59	IV	8	2
131	1	687	male	60	IV	8.5	0
132	1	657	male	60	IV	5	2.5
133	1	425	male	54	IV	12	2
134			female	58	IV	10	0
135	1	2268	female	44	IV	0	5
136			female	33	IV	8.5	3
137	0	149	female	69	IV	3.5	0
138			female	71	IV	9	0
139			female	71	IV	1	8
140			male	58	IV	3.5	0
141	1	2360	female	58	IV	9	2
142			male	56	IV	3	8.5
