# Supplementary material for: Nuclear Smad6 promotes gliomagenesis by negatively regulating PIAS3-mediated STAT3 inhibition
Source: Nat Commun. 2018 Jun 27;9:2504. doi: 10.1038/s41467-018-04936-9 (PMC6021382; doi:10.1038/s41467-018-04936-9)
Supplement: Supplementary file 4 — Supplementary Data 2 [file 41467_2018_4936_MOESM4_ESM.xlsx]

## Sheet: Sheet1
Supplementary Data 1. Clinical pathological information of Glioma samples
No.	Overall survival (1=death, 0=alive)	Disease specific survival in days	Gender	Age	Clinical staging (WHO 07 Edition)	IRS of Smad6	IRS of PIAS3
1	1	1509	male	59	II	4.25	0
2	1	2483	male	75	II	2.5	7
3	0	2741	female	42	II	3	8
4	0	2477	male	63	II	3.5	1
5	1	807	female	47	II	1	3
6	1	1264	male	56	II	6	2
7	0	1383	female	50	II	6.75	1
8	0	1162	male	38	II	3.5	2
9	0	929	male	64	II	2.5	2
10	0	1020	male	60	III	5.25	1
11	0	67	male	72	III	7	2.5
12	1	442	female	20	III	6	2
13	0	665	male	61	III	5.25	1
14	1	382	male	77	III	6	2.5
15	0	874	male	63	III	3	8.5
16	1	1203	female	71	III	8.5	1.5
17	0	1164	female	40	III	2.5	8
18	1	1295	male	53	III	6	1
19	0	1641	male	41	III	0.5	3
20	1	1144	female	49	III	5.25	2.5
21	1	2087	female	57	III	3	0
22	1	2360	female	54	III	4.5	2
23	1	2574	male	62	III	4.5	2
24	1	3029	male	82	III	5.25	2
25	1	3151	male	68	III	3.5	7
26	0	604	male	37	III	6	2
27	0	925	male	36	III	6.75	2
28	1	838	male	59	III	7	1.5
29	1	657	female	32	III	9	3.5
30	0	1533	female	43	III	2	1
31	1	138	female	32	III	7	1
32	0	2505	male	48	III	6	7
33	1	2452	female	79	III	7	1
34	1	2633	female	67	III	6	2
35	0	2946	female	39	III	3	8
36	1	199	male	78	IV	7.5	2
37	1	3090	male	61	IV	2.5	1
38	1	1172	male	37	IV	3	1
39	1	2605	female	60	IV	7	2
40	1	2360	female	58	IV	3.5	1
41	1	2240	male	78	IV	3	8.5
42	1	838	male	57	IV	6	1
43	1	1295	female	61	IV	7	2.5
44	1	838	female	61	IV	2.5	0
45	1	2695	male	49	IV	10.5	2
46	1	2240	female	66	IV	3	8.5
47	1	1295	female	61	IV	2	3.5
48			male	55	IV	3.5	1
49	1	930	male	71	IV	3.5	1
50	1	899	female	55	IV	3	7
51	1	779	male	47	IV	7.5	1
52	1	1022	male	50	IV	3	2
53			female	40	IV	2	2
54	1	382	female	47	IV	7	1.5
55			male	38	IV	3	2
56			female	78	IV	7.5	1.5
57	1	48	female	67	IV	11	1
58	0	756	female	56	IV	3	7
59			female	69	IV	8.5	2
60			male	41	IV	7	2.5
61	1	229	male	63	IV	3	1.5
62	0	330	female	64	IV	3.5	1
63			female	48	IV	2.5	2
64	0	288	female	69	IV	8	2.5
65	0	104	female	32	IV	3.5	1
66	0	76	male	58	IV	2.5	3.5
67	0	72	male	66	IV	2.5	1
68	0	61	female	56	IV	3.5	12
69	1	3313	male	56	IV	1	4
70	0	44	male	81	IV	0	4
71	1	379	male	58	IV	8.5	1.5
72	1	791	male	70	IV	12	1
73	1	381	female	42	IV	12	2
74	0	874	male	57	IV	2	8
75	1	137	female	69	IV	6.5	3.5
76			male	50	IV	10.5	1
77			female	61	IV	7	3
78	0	916	male	68	IV	2.5	8.5
79	1	255	female	37	IV	3	1
80			male	49	IV	0.5	0
81			female	57	IV	8.5	0
82			female	74	IV	2.5	8
83			male	72	IV	3.5	1
84	1	598	male	73	IV	12	3.5
85	1	417	male	49	II	7	2.5
86	0	811	male	56	II	8.5	2.5
87	1	963	male	36	II	4	2
88			male	69	II	2.5	3
89			female	64	II	8	1.5
90			female	50	II	8.5	2.5
91			male	49	II	4	3
92			female	59	II	7	1
93	1	74	male	51	II	4	2.5
94	1	121	male	41	III	8	0
95			female	65	III	7	3
96			male	45	III	7	3.5
97			male	46	III	10	0
98			male	69	III	4	1.5
99			male	68	III	4	1
100			male	1	III	6	1.5
101			female	60	III	4	2.5
102			female	74	III	5	3
103			female	42	III	2	9
104			female	47	III	4	2.5
105			female	48	III	12	6
106			male	53	III	7	3
107			male	40	III	8	2.5
108			female	69	III	4	4
109			male	34	III	7	2.5
110	1	598	male	73	IV	8.5	5
111	1	177	female	60	IV	7.5	2
112	1	205	female	50	IV	9	2.5
113	1	63	male	69	IV	9	2
114	1	727	female	62	IV	9	2.5
115	0	188	female	52	IV	3.5	2.5
116	0	33	male	48	IV	10.5	0
117	1	295	male	40	IV	2.5	3
118			male	75	IV	9	2
119			male	62	IV	10	1
120	0	336	female	42	IV	6	2.5
121	1	532	female	52	IV	12	0
122	1	373	female	71	IV	4	0
123	1	312	male	57	IV	9	1.5
124			female	69	IV	10	1.5
125			female	65	IV	12	2
126			male	70	IV	10	2.5
127			male	20	IV	8	2.5
128	1	1629	male	78	IV	3.5	0
129			female	36	IV	7.5	1.5
130	1	838	male	59	IV	8	2
131	1	687	male	60	IV	8.5	0
132	1	657	male	60	IV	5	2.5
133	1	425	male	54	IV	12	2
134			female	58	IV	10	0
135	1	2268	female	44	IV	0	5
136			female	33	IV	8.5	3
137	0	149	female	69	IV	3.5	0
138			female	71	IV	9	0
139			female	71	IV	1	8
140			male	58	IV	3.5	0
141	1	2360	female	58	IV	9	2
142			male	56	IV	3	8.5

## Sheet: Sheet2
Supplementary Data2. SMAD6 and PIAS3 expression in TCGA GBM dataset
Sample ID	SMAD6	PIAS3	Sample ID	SMAD6	PIAS3
TCGA-02-0003-01	3.785	8.283	TCGA-06-0878-01	4.068	8.643
TCGA-02-0004-01	4.179	8.754	TCGA-06-0879-01	4.017	7.7
TCGA-02-0006-01	4.379	8.175	TCGA-06-0881-01	4.711	8.194
TCGA-02-0007-01	4.526	8.517	TCGA-06-0882-01	4.364	7.585
TCGA-02-0009-01	3.852	8.816	TCGA-06-1084-01	4.167	8.048
TCGA-02-0010-01	3.735	8.623	TCGA-06-1086-01	4.918	7.59
TCGA-02-0011-01	3.906	8.909	TCGA-06-1087-01	3.673	7.536
TCGA-02-0014-01	4.07	8.482	TCGA-06-1800-01	4.467	8.006
TCGA-02-0015-01	4.346	8.444	TCGA-06-1801-01	3.986	8.171
TCGA-02-0016-01	4.032	8.495	TCGA-06-1802-01	4.218	8.277
TCGA-02-0021-01	3.997	8.582	TCGA-06-1805-01	4.313	8.154
TCGA-02-0023-01	4.302	8.149	TCGA-08-0244-01	3.96	7.91
TCGA-02-0024-01	4.13	8.474	TCGA-08-0245-01	4.082	8.021
TCGA-02-0025-01	4.591	8.246	TCGA-08-0246-01	4.106	8.515
TCGA-02-0026-01	4.04	8.103	TCGA-08-0344-01	3.792	8.204
TCGA-02-0027-01	4.189	8.504	TCGA-08-0346-01	4.095	7.905
TCGA-02-0028-01	3.944	8.776	TCGA-08-0347-01	4.62	8.385
TCGA-02-0033-01	4.446	8.691	TCGA-08-0348-01	3.794	8.081
TCGA-02-0034-01	4.172	8.946	TCGA-08-0349-01	4.247	7.967
TCGA-02-0037-01	4.275	8.697	TCGA-08-0350-01	4.18	8.843
TCGA-02-0038-01	4.197	8.806	TCGA-08-0351-01	4.215	7.881
TCGA-02-0039-01	4.157	8.195	TCGA-08-0353-01	3.766	8.3
TCGA-02-0043-01	4.263	8.843	TCGA-08-0354-01	3.905	7.896
TCGA-02-0046-01	4.017	8.508	TCGA-08-0355-01	4.11	8.103
TCGA-02-0047-01	4.046	8.465	TCGA-08-0356-01	3.954	8.501
TCGA-02-0048-01	3.8	8.306	TCGA-08-0357-01	4.121	8.365
TCGA-02-0051-01	3.774	8.01	TCGA-08-0358-01	4.081	7.861
TCGA-02-0052-01	3.991	7.806	TCGA-08-0359-01	3.997	8.294
TCGA-02-0054-01	4.197	8.284	TCGA-08-0360-01	4.157	8.476
TCGA-02-0055-01	4.224	8.612	TCGA-08-0373-01	4.415	7.875
TCGA-02-0057-01	4.171	8.67	TCGA-08-0375-01	3.711	7.939
TCGA-02-0058-01	4.358	8.709	TCGA-08-0380-01	4.512	8.036
TCGA-02-0059-01	4.34	8.206	TCGA-08-0385-01	4.677	7.82
TCGA-02-0060-01	4.136	8.393	TCGA-08-0386-01	3.92	8.854
TCGA-02-0064-01	4.404	8.536	TCGA-08-0389-01	3.705	8.467
TCGA-02-0068-01	4.065	8.802	TCGA-08-0390-01	4.332	8.539
TCGA-02-0069-01	4.367	8.376	TCGA-08-0509-01	4.494	8.13
TCGA-02-0070-01	3.79	8.207	TCGA-08-0510-01	3.866	8.506
TCGA-02-0071-01	4.149	8.444	TCGA-08-0511-01	4.002	8.596
TCGA-02-0074-01	4.185	8.309	TCGA-08-0512-01	4.448	7.92
TCGA-02-0075-01	4.013	8.482	TCGA-08-0514-01	4.187	8.351
TCGA-02-0079-01	4.371	8.163	TCGA-08-0516-01	4.253	8.246
TCGA-02-0080-01	4.463	8.088	TCGA-08-0517-01	4.23	8.179
TCGA-02-0083-01	3.771	8.424	TCGA-08-0518-01	4.145	8.772
TCGA-02-0084-01	4.515	7.928	TCGA-08-0520-01	3.783	8.299
TCGA-02-0085-01	4.489	8.543	TCGA-08-0521-01	3.725	8.44
TCGA-02-0086-01	3.874	8.031	TCGA-08-0522-01	3.999	8.518
TCGA-02-0087-01	4.75	8.331	TCGA-08-0524-01	3.726	8.626
TCGA-02-0089-01	3.796	8.103	TCGA-08-0525-01	4.112	8.222
TCGA-02-0099-01	4.768	8.636	TCGA-08-0529-01	3.966	8.359
TCGA-02-0102-01	4.179	8.694	TCGA-08-0531-01	4.289	8.423
TCGA-02-0104-01	3.815	7.259	TCGA-12-0615-01	3.827	8.63
TCGA-02-0106-01	4.386	8.634	TCGA-12-0616-01	4.257	8.018
TCGA-02-0107-01	4.054	8.013	TCGA-12-0618-01	3.791	8.164
TCGA-02-0111-01	4.206	7.939	TCGA-12-0619-01	4.061	8.719
TCGA-02-0113-01	3.808	8.243	TCGA-12-0620-01	4.093	8.042
TCGA-02-0114-01	4.064	8.497	TCGA-12-0654-01	4.601	8.344
TCGA-02-0115-01	3.86	8.154	TCGA-12-0656-01	3.966	8.764
TCGA-02-0116-01	4.071	8.646	TCGA-12-0662-01	4.034	8.852
TCGA-02-0260-01	4.152	8.474	TCGA-12-0670-01	4.542	7.987
TCGA-02-0266-01	5.605	8.41	TCGA-12-0688-01	4.674	8.436
TCGA-02-0269-01	3.756	7.829	TCGA-12-0691-01	5.27	8.102
TCGA-02-0271-01	4.272	8.308	TCGA-12-0692-01	4.73	8.674
TCGA-02-0281-01	3.922	7.953	TCGA-12-0703-01	4.388	8.117
TCGA-02-0285-01	4.223	8.306	TCGA-12-0707-01	3.927	7.616
TCGA-02-0289-01	4.454	7.991	TCGA-12-0769-01	4.149	8.174
TCGA-02-0290-01	4.098	8.276	TCGA-12-0772-01	4.67	8.689
TCGA-02-0317-01	4.179	7.932	TCGA-12-0773-01	3.956	7.921
TCGA-02-0321-01	4.209	8.051	TCGA-12-0775-01	4.213	8.435
TCGA-02-0325-01	4.286	8.5	TCGA-12-0776-01	4.263	8.221
TCGA-02-0326-01	4.648	7.831	TCGA-12-0778-01	4.205	8.304
TCGA-02-0330-01	4.294	7.951	TCGA-12-0780-01	3.929	8.528
TCGA-02-0332-01	4.075	8.19	TCGA-12-0818-01	4.585	8.277
TCGA-02-0333-01	4.404	8.491	TCGA-12-0819-01	4.165	8.034
TCGA-02-0337-01	4.537	8.264	TCGA-12-0820-01	3.88	8.538
TCGA-02-0338-01	3.89	8.32	TCGA-12-0821-01	4.171	8.703
TCGA-02-0339-01	4.18	7.974	TCGA-12-0822-01	4.123	7.355
TCGA-02-0422-01	3.941	7.897	TCGA-12-0826-01	3.922	8.064
TCGA-02-0430-01	3.934	8.171	TCGA-12-0827-01	4.588	8.318
TCGA-02-0432-01	4.742	8.282	TCGA-12-0828-01	3.953	7.911
TCGA-02-0440-01	4.137	8.06	TCGA-12-0829-01	4.807	8.692
TCGA-02-0446-01	4.235	8.208	TCGA-12-1088-01	3.799	8.457
TCGA-02-0451-01	4.163	8.382	TCGA-12-1089-01	4.158	7.729
TCGA-02-0456-01	4.163	9.173	TCGA-12-1090-01	3.832	8.014
TCGA-06-0122-01	4.374	8.857	TCGA-12-1091-01	3.975	8.376
TCGA-06-0124-01	4.047	8.39	TCGA-12-1092-01	4.296	7.671
TCGA-06-0125-01	3.895	9.149	TCGA-12-1093-01	4.179	8.412
TCGA-06-0126-01	4.121	8.843	TCGA-12-1094-01	4.382	8.23
TCGA-06-0127-01	4.299	8.056	TCGA-12-1095-01	4.433	7.881
TCGA-06-0128-01	4.081	8.498	TCGA-12-1096-01	4.798	8.131
TCGA-06-0129-01	4.047	8.513	TCGA-12-1097-01	4.083	8.224
TCGA-06-0130-01	4.46	8.656	TCGA-12-1098-01	4.32	8.142
TCGA-06-0132-01	4.081	8.198	TCGA-12-1099-01	3.822	8.182
TCGA-06-0133-01	3.931	7.961	TCGA-12-1598-01	3.806	8.357
TCGA-06-0137-01	4.633	8.269	TCGA-12-1599-01	3.91	8.446
TCGA-06-0138-01	4.18	8.241	TCGA-12-1600-01	3.641	8.405
TCGA-06-0139-01	4.067	7.954	TCGA-12-1602-01	4.361	7.914
TCGA-06-0141-01	4.023	8.318	TCGA-14-0736-01	4.199	8.424
TCGA-06-0143-01	4.405	8.661	TCGA-14-0783-01	4.291	7.961
TCGA-06-0145-01	4.084	7.802	TCGA-14-0786-01	3.784	8.133
TCGA-06-0146-01	4.345	8.125	TCGA-14-0787-01	4.33	8.284
TCGA-06-0147-01	4.924	8.843	TCGA-14-0789-01	4.8	8.273
TCGA-06-0148-01	4.408	8.476	TCGA-14-0812-01	4.173	7.621
TCGA-06-0149-01	4.386	8.111	TCGA-14-0817-01	4.41	8.138
TCGA-06-0152-01	4.321	8.344	TCGA-14-0865-01	3.779	7.87
TCGA-06-0154-01	4.07	8.668	TCGA-14-0866-01	4.017	8.222
TCGA-06-0155-01	5.107	8.804	TCGA-14-0867-01	4.829	7.597
TCGA-06-0156-01	3.757	8.01	TCGA-14-0871-01	5.472	8.356
TCGA-06-0157-01	3.875	8.019	TCGA-14-1034-01	4.146	8.298
TCGA-06-0158-01	4.474	8.635	TCGA-14-1037-01	3.938	7.976
TCGA-06-0162-01	3.958	7.741	TCGA-14-1401-01	4.236	7.83
TCGA-06-0164-01	4.571	8.602	TCGA-14-1402-01	3.901	7.996
TCGA-06-0166-01	4.467	8.076	TCGA-14-1451-01	4.545	8.027
TCGA-06-0168-01	4.48	8.056	TCGA-14-1452-01	4.757	8.677
TCGA-06-0169-01	3.885	8.697	TCGA-14-1458-01	4.01	7.771
TCGA-06-0171-01	4.065	8.126	TCGA-14-1459-01	4.538	8.021
TCGA-06-0173-01	4.052	8.447	TCGA-14-1821-01	3.642	8.005
TCGA-06-0174-01	3.875	7.939	TCGA-14-1825-01	3.715	8.301
TCGA-06-0175-01	4.248	8.733	TCGA-14-1827-01	3.871	7.353
TCGA-06-0176-01	4.263	8.192	TCGA-14-1829-01	4.077	7.599
TCGA-06-0177-01	4.112	7.944	TCGA-15-0742-01	4.055	8.303
TCGA-06-0178-01	5.757	8.056	TCGA-15-1446-01	4.217	7.932
TCGA-06-0179-01	3.98	7.892	TCGA-15-1447-01	3.894	8.033
TCGA-06-0182-01	3.797	7.677	TCGA-15-1449-01	3.845	7.998
TCGA-06-0184-01	4.744	8.577	TCGA-16-0846-01	4.877	8.074
TCGA-06-0185-01	4.381	8.351	TCGA-16-0848-01	4.177	7.567
TCGA-06-0187-01	3.915	8.73	TCGA-16-0849-01	4.884	8.23
TCGA-06-0188-01	4.139	8.597	TCGA-16-0850-01	4.068	8.502
TCGA-06-0189-01	4.358	8.202	TCGA-16-0861-01	4.324	8.592
TCGA-06-0190-01	4.293	8.527	TCGA-16-1045-01	4.351	7.529
TCGA-06-0192-01	4.194	8.781	TCGA-16-1047-01	4.099	7.857
TCGA-06-0194-01	4.08	7.98	TCGA-16-1055-01	4.393	7.895
TCGA-06-0195-01	3.914	8.208	TCGA-16-1056-01	3.952	7.913
TCGA-06-0197-01	4.024	8.224	TCGA-16-1060-01	4.467	8.279
TCGA-06-0208-01	4.193	8.095	TCGA-16-1062-01	4.397	7.928
TCGA-06-0210-01	3.878	8.133	TCGA-16-1063-01	3.733	8.106
TCGA-06-0211-01	4.147	8.651	TCGA-16-1460-01	5.224	7.902
TCGA-06-0214-01	4.485	8.042	TCGA-19-0957-01	4.039	7.688
TCGA-06-0216-01	4.217	8.504	TCGA-19-0960-01	4.339	8.583
TCGA-06-0221-01	4.377	7.448	TCGA-19-0963-01	4.206	8.124
TCGA-06-0237-01	4.084	7.914	TCGA-19-0964-01	3.752	8.708
TCGA-06-0238-01	4.555	7.561	TCGA-19-1385-01	4.664	8.378
TCGA-06-0241-01	4.067	8.385	TCGA-19-1386-01	3.84	8.279
TCGA-06-0394-01	3.868	8.288	TCGA-19-1387-01	4.173	7.957
TCGA-06-0397-01	4.21	8.523	TCGA-19-1388-01	3.824	8.016
TCGA-06-0409-01	4.392	8.213	TCGA-19-1389-01	4.238	8.028
TCGA-06-0410-01	3.734	7.849	TCGA-19-1392-01	4.196	8.412
TCGA-06-0412-01	3.918	8.305	TCGA-19-1786-01	4.194	8.4
TCGA-06-0413-01	4.028	7.919	TCGA-19-1788-01	4.319	7.563
TCGA-06-0414-01	4.239	7.911	TCGA-19-1789-01	4.166	7.849
TCGA-06-0644-01	4.273	8.221	TCGA-26-1438-01	4.682	8.032
TCGA-06-0645-01	4.306	8.226	TCGA-26-1440-01	4.003	8.356
TCGA-06-0646-01	3.701	8.035	TCGA-26-1443-01	4.468	8.219
TCGA-06-0648-01	3.829	7.81	TCGA-26-1799-01	4.037	7.953
TCGA-06-0649-01	3.998	8.419	TCGA-27-1830-01	4.03	8.169
TCGA-06-0686-01	4.335	8.301	TCGA-27-1832-01	4.373	8.219
TCGA-06-0743-01	3.92	8.774	TCGA-27-1833-01	4.078	8.204
TCGA-06-0744-01	4.368	8.562	TCGA-27-1834-01	3.92	8.285
TCGA-06-0745-01	4.224	8.354	TCGA-28-1749-01	3.875	8.593
TCGA-06-0747-01	4.157	8.518	TCGA-28-1750-01	4.098	8.324
TCGA-06-0749-01	4.247	8.387	TCGA-28-1751-01	4.287	8.473
TCGA-06-0875-01	3.982	8.227	TCGA-28-1752-01	4.055	8.197
TCGA-06-0876-01	4.222	7.85	TCGA-28-1760-01	4.19	8.761
TCGA-06-0877-01	4.393	8.559
